# Supplementary material for: A Concentration Gradients Tunable Generator with Adjustable Position of the Acoustically Oscillating Bubbles
Source: Micromachines (Basel). 2020 Aug 31;11(9):827. doi: 10.3390/mi11090827 (PMC7570149; doi:10.3390/mi11090827)
Supplement: Supplementary file 1 [file micromachines-11-00827-s001.zip]

Archive with 2 entries (2 files):
- mixing with the movement of the upper bubble(video 1).mp4
- mixing with three oscillating bubbles( video 2).mp4
